# Supplementary material for: Prevalence of Pre-Analytical Errors in Clinical Chemistry Diagnostic Labs in Sulaimani City of Iraqi Kurdistan
Source: PLoS One. 2017 Jan 20;12(1):e0170211. doi: 10.1371/journal.pone.0170211 (PMC5249186; doi:10.1371/journal.pone.0170211)
Supplement: S1 Data — (XLSX) [file pone.0170211.s001.xlsx]

## Sheet: Table 1
S1_Data: Data used to generate Fig 2.( Fig 2. Frequencies and types of pre-analytical errors).
Pre-analytical marker	No. of samples	% of pre-analytical errors
Delay in sample transportation	2145	39
Clotted samples	1485	27
Expired reagents	1485	27
Hemolysed samples	1430	26
Samples not on ice	990	18
Incorrect sample identification	605	11
Insufficient sample	495	9
Tube borken in centrifuge	495	9
Request procedure error	385	7
Sample mix ups	330	6
Data communication conflict	330	6
Order misinterpreted	275	5
Lipemic samples	165	3
Sample contaminated	165	3
Physician’s request order missed	148	2.7
