# Supplementary material for: Prevalence of Pre-Analytical Errors in Clinical Chemistry Diagnostic Labs in Sulaimani City of Iraqi Kurdistan
Source: PLoS One. 2017 Jan 20;12(1):e0170211. doi: 10.1371/journal.pone.0170211 (PMC5249186; doi:10.1371/journal.pone.0170211)
Supplement: S2 Data — (XLSX) [file pone.0170211.s002.xlsx]

## Sheet: Table 2
S2_Data: Data used to generate table 2 (Table 2. Rejection rates and frequencies of pre-analytical errors at selexted Sulaimani hospitals)
Pre-analytical marker	No. of samples with errors	No. of rejected samples
Delay in sample transportation	2145	64.35
Clotted samples	1485	89.1
Expired reagents	1485	103.95
Hemolysed samples	1430	128.7
Samples not on ice	990	49.5
Incorrect sample identification	605	48.4
Insufficient sample	495	14.85
Tube borken in centrifuge	495	39.6
Request procedure error	385	7.7
Sample mix ups	330	9.9
Data communication conflict	330	9.9
Order misinterpreted	275	2.75
Lipemic samples	165	1.65
Sample contaminated	165	1.65
Physician’s request order missed	148	2.97
