# Supplementary material for: Prevalence of Pre-Analytical Errors in Clinical Chemistry Diagnostic Labs in Sulaimani City of Iraqi Kurdistan
Source: PLoS One. 2017 Jan 20;12(1):e0170211. doi: 10.1371/journal.pone.0170211 (PMC5249186; doi:10.1371/journal.pone.0170211)
Supplement: S3 Data — (XLSX) [file pone.0170211.s003.xlsx]

## Sheet: table 3
S3_Data: Data used to generate Fig 3.( Fig 3.Pre-analytical error comparison at selected Sulaimani City hospitals).
	Shar hospital	Emergency hospital	Children's hospital	shahid Hemin	educational hospital	Shorsh hospital	Hewa hospital (cancer )	obstetric and gynecology	Shahid Aso	Sulaimani central laboratories
Type of pre-analytical error
Delay in sample transportation	241	248	239	254	260	229	162	179	165	163
Clotted samples	137	148	148	140	176	179	146	141	137	129
Expired reagents	142	139	160	151	171	172	140	149	140	119
Hemolyzed samples	138	147	141	142	135	146	151	148	144	137
Samples not on ice	102	107	99	93	107	100	98	103	93	87
Incorrect sample identification	51	62	66	60	55	63	57	68	64	58
Insufficient sample	51	46	49	47	51	50	51	50	50	48
Tube broken in centrifuge	51	49	52	55	50	48	46	51	47	45
Request procedure error	37	39	42	49	41	39	33	36	35	33
Sample mix ups	29	34	36	30	32	33	36	35	31	33
Data communication conflict	38	32	34	29	35	38	31	35	29	28
Order misinterpreted	28	30	33	24	32	30	25	28	28	17
Lipemic samples	14	18	17	15	23	18	14	17	17	12
Sample contaminated	14	15	14	14	23	17	16	18	18	14
Physician’s request order missed	19	12	17	14	15	14	16	15	15	11
Sum of errors for each hospital	1092	1126	1147	1117	1206	1176	1022	1073	1013	934
% Sum of errors for each hospital	19.8545	20.4727	20.8545	20.3091	21.9273	21.3818	18.5818	19.5091	18.4182	16.9818
